# Supplementary material for: Transcription Pattern of Neurotrophic Factors and Their Receptors in Adult Zebrafish Spinal Cord
Source: Int J Mol Sci. 2023 Jun 30;24(13):10953. doi: 10.3390/ijms241310953 (PMC10341495; doi:10.3390/ijms241310953)
Supplement: Supplementary file 1 [file ijms-24-10953-s001.zip]

Archive with 1 entries (1 files):
- ijms-2469957-supplementary.pdf
